# Supplementary material for: Evaluation of Anti-Inflammatory, Antidiabetic, Antioxidant, and Anticholinergic Activities, as Well as Chemical Composition and Polyphenolic Compounds in Novel SCOBY-Fermented Juices
Source: Molecules. 2025 Apr 27;30(9):1940. doi: 10.3390/molecules30091940 (PMC12073502; doi:10.3390/molecules30091940)
Supplement: Supplementary file 1 [file molecules-30-01940-s001.zip]

Archive with 1 entries (1 files):
- molecules-3582541-supplementary.pdf
